# Supplementary material for: Drainless Thoracoscopic Lobectomy for Lung Cancer
Source: J Clin Med. 2021 Aug 19;10(16):3679. doi: 10.3390/jcm10163679 (PMC8396950; doi:10.3390/jcm10163679)
Supplement: Supplementary file 1 [file jcm-10-03679-s001.zip]

Archive with 1 entries (1 files):
- jcm-1290628-supplementary.pdf
